# Supplementary material for: Ranunculin
Source: Acta Crystallogr Sect E Struct Rep Online. 2010 Sep 4;66(Pt 10):o2503. doi: 10.1107/S1600536810034847 (PMC2983359; doi:10.1107/S1600536810034847)
Supplement: Supplementary file 1 [file e-66-o2503-sup1.cif]

##############################################################################
###                                                                        ###
###        Electronic paper (Acta Crystallographica Section E)             ###
###                                                                        ###
##############################################################################
#                                                                            #
# This CIF contains the data in a paper accepted for publication in Acta     #
# Crystallographica Section E. It conforms to the requirements of Notes      #
# for Authors for Section E, and has been peer reviewed under the auspices   #
# of the IUCr Commission on Journals.                                        #
#                                                                            #
# Full details of the Crystallographic Information File format               #
# are given in the paper "The Crystallographic Information File (CIF):       #
# a New Standard Archive File for Crystallography" by S. R. Hall, F. H.      #
# Allen and I. D. Brown [Acta Cryst. (1991), A47, 655-685].                  #
#                                                                            #
# The current version of the core CIF dictionary is obtainable from          #
# ftp://ftp.iucr.org/pub/cif_core.dic. The current version number is 2.4.    #
#                                                                            #
# Software is freely available for graphical display of the structure(s) in  #
# this CIF.  For information consult the CIF home page http://www.iucr.org/  #
# cif/home.html                                                              #
#                                                                            #
# This file may be used for bona fide research purposes within the           #
# scientific community so long as proper attribution is given to the journal # 
# article from which it was obtained.                                        #
#                                                                            #
##############################################################################
                                             
data_global
_audit_creation_method     SHELXL-97
_journal_date_recd_electronic     2010-08-17
_journal_date_accepted     2010-08-29
_journal_name_full     'Acta Crystallographica, Section E'
_journal_year     2010
_journal_volume     66
_journal_issue     10
_journal_page_first     o2503
_journal_page_last     o2503
_journal_paper_category     QO
_journal_coeditor_code     FL2315
_publ_contact_author
;
    Masood Parvez
    Department of Chemistry
    University of Calgary
    2500 University Drive N.W.
    Calgary, Alberta, Canada T2N 1N4
;
_publ_contact_author_email     ' parvez@ucalgary.ca '
_publ_contact_author_fax     ' (403)289-9488 '
_publ_contact_author_phone     ' (403)220-5348 '
_publ_section_title
;
Ranunculin
;
loop_
    _publ_author_name
    _publ_author_address
    'Benn, Michael'
;
Department of Chemistry
The University of Calgary
2500 University Drive NW
Calgary
Alberta
Canada T2N 1N4
;
    'Yelland, Lois Jean'
;
Department of Chemistry
The University of Calgary
2500 University Drive NW
Calgary
Alberta
Canada T2N 1N4
;
    'Parvez, Masood'
;
Department of Chemistry
The University of Calgary
2500 University Drive NW
Calgary
Alberta
Canada T2N 1N4
;
data_I
_chemical_name_systematic
;
(5<i>S</i>)-5-[(\b-D-glucopyranosyloxy)methyl]furan-2(5<i>H</i>)-one
;
_chemical_name_common     'Ranunculin'
_chemical_formula_moiety     'C11 H16 O8'
_chemical_formula_sum     'C11 H16 O8'
_chemical_formula_iupac     'C11 H16 O8'
_chemical_formula_weight     276.24
_chemical_melting_point     ?
_symmetry_cell_setting     monoclinic
_symmetry_space_group_name_H-M     'P 21'
_symmetry_space_group_name_Hall     'P 2yb'
loop_
    _symmetry_equiv_pos_as_xyz
    'x, y, z'
    '-x, y+1/2, -z'
_cell_length_a     5.7944(4)
_cell_length_b     6.9359(3)
_cell_length_c     15.0491(10)
_cell_angle_alpha     90.00
_cell_angle_beta     97.895(2)
_cell_angle_gamma     90.00
_cell_volume     599.08(6)
_cell_formula_units_Z     2
_cell_measurement_reflns_used     1560
_cell_measurement_theta_min     1.0
_cell_measurement_theta_max     30.0
_cell_measurement_temperature     173(2)
_exptl_crystal_description     'plate'
_exptl_crystal_colour     'colorless'
_exptl_crystal_size_max     0.30
_exptl_crystal_size_mid     0.24
_exptl_crystal_size_min     0.02
_exptl_crystal_density_diffrn     1.531
_exptl_crystal_density_meas     ?
_exptl_crystal_density_method     'not measured'
_exptl_crystal_F_000     292
_exptl_absorpt_coefficient_mu     0.132
_exptl_absorpt_correction_type     multi-scan
_exptl_absorpt_process_details     '(SORTAV; Blessing, 1997)'
_exptl_absorpt_correction_T_min     0.961
_exptl_absorpt_correction_T_max     0.997
_exptl_special_details
;
NMR data (400 MHz, ^1^H; 100 MHz ^13^C) for a solution in D~2~O containing
sodium 3-trimethylsilylpropionate-2,3 - d~4~ as reference: \d~H~ (400 MHz)
7.77 (1<i>H</i>, dd, <i>J</i> = 1.5 and 5.8 Hz, H-4), 6.3 (1<i>H</i>, dd,
<i>J</i> = 2.1 and 5.8 Hz, H-3), 5.47 (1<i>H</i>, m), 4.48 (1<i>H</i>, d,
<i>J</i> = 7.9 Hz, H-1'), 4.30 (1<i>H</i>, dd, <i>J</i> = 3.2 and 12.2 Hz, H-6
A), 3.95 (1<i>H</i>, dd, <i>J</i> = 5.8 and 12.2 Hz, H-6B), 3.91 (1<i>H</i>,
dd, <i>J</i> = 2.1 and 12.5 Hz, H-6A'), 3.72 (1<i>H</i>, dd, <i>J</i> = 5.8
and 12.5 Hz, H-6B'), 3.48 (1<i>H</i>, dd, dd, <i>J</i> = <i>ca</i> 9 Hz H-3'),
3.43 (1<i>H</i>, m, H-5'), 3.37 (1<i>H</i>, dd, <i>J</i> = <i>ca</i> 9 Hz,
H=4'), and 3.25 (1<i>H</i>, dd, <i>J</i> = 7.9 and 9.2 Hz, H-2'); \d~C~ 179.2
s (C-2), 158.5 d (C-4), 124.7 d (C-3), 105.6 d (C-1'), 86.9 d (C-5), 78.7 d
(C-5'), 78.3 d (C-3'), 75.6 d (C-2'), 72.2 d (C-4'), 71.7 t (C-6), 63.3 t
(C-6').
;
_diffrn_ambient_temperature     173(2)
_diffrn_radiation_type     MoK\a
_diffrn_radiation_wavelength     0.71073
_diffrn_radiation_source     'fine-focus sealed tube'
_diffrn_radiation_monochromator     graphite
_diffrn_measurement_device_type
;
Nonius APEXII CCD <b>[APEXII is a Bruker machine - is this a KappaCCD
upgraded with an APEXII CCD?]</b>
;
_diffrn_measurement_method     '\f & \w scans'
_diffrn_detector_area_resol_mean     ?
_diffrn_reflns_number     1926
_diffrn_reflns_av_R_equivalents     0.018
_diffrn_reflns_av_sigmaI/netI     0.024
_diffrn_reflns_theta_min     3.2
_diffrn_reflns_theta_max     25.0
_diffrn_reflns_theta_full     25.0
_diffrn_measured_fraction_theta_max     0.987
_diffrn_measured_fraction_theta_full     0.987
_diffrn_reflns_limit_h_min     -6
_diffrn_reflns_limit_h_max     6
_diffrn_reflns_limit_k_min     -6
_diffrn_reflns_limit_k_max     8
_diffrn_reflns_limit_l_min     -17
_diffrn_reflns_limit_l_max     17
_diffrn_standards_number     0
_diffrn_standards_interval_count     ?
_diffrn_standards_interval_time     ?
_diffrn_standards_decay_%     ?
_refine_special_details
;
Refinement of <i>F</i>^2^ against ALL reflections. The weighted <i>R</i>-factor
<i>wR</i> and goodness of fit <i>S</i> are based on <i>F</i>^2^, conventional
<i>R</i>-factors <i>R</i> are based on <i>F</i>, with <i>F</i> set to zero for
negative <i>F</i>^2^. The threshold expression of <i>F</i>^2^ >
\s(<i>F</i>^2^) is used only for calculating <i>R</i>-factors(gt) <i>etc</i>.
and is not relevant to the choice of reflections for refinement.
<i>R</i>-factors based on <i>F</i>^2^ are statistically about twice as large
as those based on <i>F</i>, and <i>R</i>- factors based on ALL data will be
even larger.
;
_reflns_number_total     1133
_reflns_number_gt     1112
_reflns_threshold_expression     I>2\s(I)
_refine_ls_structure_factor_coef     Fsqd
_refine_ls_matrix_type     full
_refine_ls_R_factor_all     0.026
_refine_ls_R_factor_gt     0.026
_refine_ls_wR_factor_gt     0.068
_refine_ls_wR_factor_ref     0.069
_refine_ls_goodness_of_fit_ref     1.04
_refine_ls_restrained_S_all     1.04
_refine_ls_number_reflns     1133
_refine_ls_number_parameters     184
_refine_ls_number_restraints     1
_refine_ls_hydrogen_treatment     mixed
_refine_ls_weighting_scheme     calc
_refine_ls_weighting_details
         'calc w=1/[\s^2^(Fo^2^)+(0.0400P)^2^+0.1617P] where P=(Fo^2^+2Fc^2^)/3'
_atom_sites_solution_hydrogens     difmap
_atom_sites_solution_primary     direct
_atom_sites_solution_secondary     difmap
_refine_ls_shift/su_max     0.002
_refine_ls_shift/su_mean     0.000
_refine_diff_density_max     0.18
_refine_diff_density_min     -0.16
_refine_ls_extinction_method     none
_refine_ls_extinction_coef     ?
_refine_ls_abs_structure_details     ?
_refine_ls_abs_structure_Flack     ?
loop_
    _atom_type_symbol
    _atom_type_description
    _atom_type_scat_dispersion_real
    _atom_type_scat_dispersion_imag
    _atom_type_scat_source
    'C' 'C' 0.0033 0.0016
                         'International Tables Vol C Tables 4.2.6.8 and 6.1.1.4'
    'H' 'H' 0.0000 0.0000
                         'International Tables Vol C Tables 4.2.6.8 and 6.1.1.4'
    'O' 'O' 0.0106 0.0060
                         'International Tables Vol C Tables 4.2.6.8 and 6.1.1.4'
_computing_data_collection     'COLLECT (Hooft, 1998)'
_computing_cell_refinement     'DENZO (Otwinowski & Minor, 1997)'
_computing_data_reduction     'SCALEPACK (Otwinowski & Minor, 1997)'
_computing_structure_solution     'SHELXS97 (Sheldrick, 2008)'
_computing_structure_refinement     'SHELXL97 (Sheldrick, 2008)'
_computing_molecular_graphics     'ORTEP-3 for Windows (Farrugia, 1997)'
_computing_publication_material     'SHELXL97 (Sheldrick, 2008)'
loop_
    _atom_site_type_symbol
    _atom_site_label
    _atom_site_fract_x
    _atom_site_fract_y
    _atom_site_fract_z
    _atom_site_U_iso_or_equiv
    _atom_site_adp_type
    _atom_site_calc_flag
    _atom_site_refinement_flags
    _atom_site_occupancy
    _atom_site_disorder_assembly
    _atom_site_disorder_group
    O O1 0.9146(3) -0.1112(2) 0.96815(9) 0.0225(4) Uani d . 1 . .
    O O2 1.0618(3) -0.0493(3) 1.11025(10) 0.0309(4) Uani d . 1 . .
    O O3 0.4499(2) 0.0377(2) 0.79524(9) 0.0200(3) Uani d . 1 . .
    O O4 0.5209(2) 0.3269(2) 0.73224(9) 0.0188(3) Uani d . 1 . .
    O O5 0.1227(3) -0.0568(2) 0.63887(10) 0.0241(4) Uani d . 1 . .
    H H5O 0.085(5) -0.121(5) 0.6833(19) 0.036 Uiso d . 1 . .
    O O6 -0.0241(2) 0.2692(2) 0.53178(10) 0.0208(4) Uani d . 1 . .
    H H6O -0.025(5) 0.336(5) 0.479(2) 0.031 Uiso d . 1 . .
    O O7 0.3667(3) 0.5126(3) 0.50561(9) 0.0215(3) Uani d . 1 . .
    H H7O 0.259(5) 0.591(5) 0.4895(18) 0.032 Uiso d . 1 . .
    O O8 0.8805(3) 0.6376(3) 0.72096(10) 0.0277(4) Uani d . 1 . .
    H H8O 0.893(5) 0.563(5) 0.769(2) 0.042 Uiso d . 1 . .
    C C1 0.6798(3) 0.0332(4) 0.84401(13) 0.0216(5) Uani d . 1 . .
    H H1A 0.7191 0.1601 0.8721 0.026 Uiso calc R 1 . .
    H H1B 0.7947 0.0036 0.8030 0.026 Uiso calc R 1 . .
    C C2 0.8918(4) -0.0724(3) 1.05518(13) 0.0225(5) Uani d . 1 . .
    C C3 0.6434(4) -0.0666(4) 1.06406(14) 0.0252(5) Uani d . 1 . .
    H H3 0.5794 -0.0486 1.1183 0.030 Uiso calc R 1 . .
    C C4 0.5229(4) -0.0912(3) 0.98301(14) 0.0243(5) Uani d . 1 . .
    H H4 0.3578 -0.0895 0.9699 0.029 Uiso calc R 1 . .
    C C5 0.6862(4) -0.1216(3) 0.91570(13) 0.0204(5) Uani d . 1 . .
    H H5 0.6609 -0.2517 0.8874 0.025 Uiso calc R 1 . .
    C C6 0.4469(4) 0.1343(3) 0.71336(13) 0.0178(4) Uani d . 1 . .
    H H6 0.5552 0.0694 0.6765 0.021 Uiso calc R 1 . .
    C C7 0.2004(3) 0.1338(3) 0.66293(13) 0.0176(4) Uani d . 1 . .
    H H7 0.0906 0.1980 0.6994 0.021 Uiso calc R 1 . .
    C C8 0.2093(3) 0.2433(3) 0.57590(13) 0.0167(4) Uani d . 1 . .
    H H8 0.2985 0.1652 0.5363 0.020 Uiso calc R 1 . .
    C C9 0.3238(3) 0.4413(3) 0.59065(13) 0.0172(4) Uani d . 1 . .
    H H9 0.2164 0.5310 0.6170 0.021 Uiso calc R 1 . .
    C C10 0.5559(3) 0.4305(3) 0.65204(13) 0.0180(4) Uani d . 1 . .
    H H10 0.6738 0.3622 0.6208 0.022 Uiso calc R 1 . .
    C C11 0.6423(4) 0.6302(3) 0.67948(14) 0.0218(5) Uani d . 1 . .
    H H11A 0.6248 0.7137 0.6256 0.026 Uiso calc R 1 . .
    H H11B 0.5424 0.6840 0.7217 0.026 Uiso calc R 1 . .
loop_
    _atom_site_aniso_label
    _atom_site_aniso_U_11
    _atom_site_aniso_U_22
    _atom_site_aniso_U_33
    _atom_site_aniso_U_12
    _atom_site_aniso_U_13
    _atom_site_aniso_U_23
    O1 0.0203(7) 0.0294(9) 0.0169(7) 0.0038(6) -0.0002(5) 0.0024(6)
    O2 0.0327(8) 0.0329(10) 0.0233(8) 0.0036(8) -0.0095(7) -0.0014(8)
    O3 0.0212(7) 0.0242(8) 0.0137(7) -0.0011(7) -0.0005(5) 0.0038(6)
    O4 0.0226(7) 0.0190(8) 0.0143(7) -0.0026(6) 0.0005(5) -0.0001(6)
    O5 0.0317(8) 0.0223(8) 0.0172(7) -0.0077(7) -0.0007(6) 0.0020(7)
    O6 0.0177(7) 0.0259(8) 0.0174(7) -0.0007(6) -0.0027(6) 0.0030(7)
    O7 0.0218(7) 0.0257(8) 0.0172(7) 0.0016(7) 0.0036(6) 0.0063(7)
    O8 0.0262(8) 0.0330(9) 0.0227(8) -0.0102(8) -0.0010(6) 0.0034(8)
    C1 0.0200(10) 0.0262(12) 0.0175(10) -0.0020(10) -0.0010(8) 0.0041(9)
    C2 0.0302(11) 0.0188(10) 0.0175(9) 0.0063(10) 0.0000(9) 0.0026(9)
    C3 0.0306(11) 0.0257(11) 0.0201(10) 0.0037(10) 0.0064(8) 0.0025(10)
    C4 0.0235(10) 0.0234(12) 0.0264(12) 0.0004(10) 0.0044(9) 0.0071(10)
    C5 0.0217(10) 0.0214(11) 0.0168(10) -0.0001(9) -0.0023(8) 0.0016(9)
    C6 0.0216(10) 0.0179(10) 0.0138(9) -0.0003(9) 0.0020(7) 0.0016(9)
    C7 0.0190(10) 0.0188(10) 0.0151(9) -0.0014(9) 0.0025(7) 0.0003(9)
    C8 0.0152(10) 0.0207(10) 0.0135(9) 0.0003(9) -0.0001(8) -0.0008(8)
    C9 0.0185(10) 0.0191(10) 0.0143(9) 0.0010(9) 0.0038(7) 0.0010(9)
    C10 0.0180(10) 0.0216(10) 0.0147(9) -0.0004(10) 0.0038(8) 0.0017(9)
    C11 0.0253(11) 0.0206(11) 0.0189(10) -0.0016(9) 0.0004(8) 0.0006(10)
_geom_special_details
;
All e.s.d.'s (except the e.s.d. in the dihedral angle between two l.s. planes)
are estimated using the full covariance matrix. The cell e.s.d.'s are taken
into account individually in the estimation of e.s.d.'s in distances, angles
and torsion angles; correlations between e.s.d.'s in cell parameters are only
used when they are defined by crystal symmetry. An approximate (isotropic)
treatment of cell e.s.d.'s is used for estimating e.s.d.'s involving l.s.
planes.
;
loop_
    _geom_bond_atom_site_label_1
    _geom_bond_atom_site_label_2
    _geom_bond_site_symmetry_2
    _geom_bond_distance
    _geom_bond_publ_flag
    O1 C2 . 1.361(2) ?
    O1 C5 . 1.447(2) ?
    O2 C2 . 1.208(3) ?
    O3 C6 . 1.401(2) ?
    O3 C1 . 1.430(2) ?
    O4 C6 . 1.419(3) ?
    O4 C10 . 1.443(2) ?
    O5 C7 . 1.427(3) ?
    O5 H5O . 0.86(3) ?
    O6 C8 . 1.434(2) ?
    O6 H6O . 0.92(3) ?
    O7 C9 . 1.425(2) ?
    O7 H7O . 0.84(3) ?
    O8 C11 . 1.435(3) ?
    O8 H8O . 0.88(3) ?
    C1 C5 . 1.519(3) ?
    C1 H1A . 0.9900 ?
    C1 H1B . 0.9900 ?
    C2 C3 . 1.464(3) ?
    C3 C4 . 1.331(3) ?
    C3 H3 . 0.9500 ?
    C4 C5 . 1.493(3) ?
    C4 H4 . 0.9500 ?
    C5 H5 . 1.0000 ?
    C6 C7 . 1.523(3) ?
    C6 H6 . 1.0000 ?
    C7 C8 . 1.521(3) ?
    C7 H7 . 1.0000 ?
    C8 C9 . 1.528(3) ?
    C8 H8 . 1.0000 ?
    C9 C10 . 1.525(2) ?
    C9 H9 . 1.0000 ?
    C10 C11 . 1.511(3) ?
    C10 H10 . 1.0000 ?
    C11 H11A . 0.9900 ?
    C11 H11B . 0.9900 ?
loop_
    _geom_angle_atom_site_label_1
    _geom_angle_atom_site_label_2
    _geom_angle_atom_site_label_3
    _geom_angle_site_symmetry_1
    _geom_angle_site_symmetry_3
    _geom_angle
    _geom_angle_publ_flag
    C2 O1 C5 . . 109.40(15) ?
    C6 O3 C1 . . 111.09(15) ?
    C6 O4 C10 . . 112.00(15) ?
    C7 O5 H5O . . 113(2) ?
    C8 O6 H6O . . 110.7(18) ?
    C9 O7 H7O . . 105.7(19) ?
    C11 O8 H8O . . 107(2) ?
    O3 C1 C5 . . 108.08(17) ?
    O3 C1 H1A . . 110.1 ?
    C5 C1 H1A . . 110.1 ?
    O3 C1 H1B . . 110.1 ?
    C5 C1 H1B . . 110.1 ?
    H1A C1 H1B . . 108.4 ?
    O2 C2 O1 . . 120.56(19) ?
    O2 C2 C3 . . 130.8(2) ?
    O1 C2 C3 . . 108.66(17) ?
    C4 C3 C2 . . 108.1(2) ?
    C4 C3 H3 . . 125.9 ?
    C2 C3 H3 . . 125.9 ?
    C3 C4 C5 . . 109.8(2) ?
    C3 C4 H4 . . 125.1 ?
    C5 C4 H4 . . 125.1 ?
    O1 C5 C4 . . 103.91(16) ?
    O1 C5 C1 . . 106.48(16) ?
    C4 C5 C1 . . 115.19(19) ?
    O1 C5 H5 . . 110.3 ?
    C4 C5 H5 . . 110.3 ?
    C1 C5 H5 . . 110.3 ?
    O3 C6 O4 . . 107.90(15) ?
    O3 C6 C7 . . 109.54(16) ?
    O4 C6 C7 . . 109.80(16) ?
    O3 C6 H6 . . 109.9 ?
    O4 C6 H6 . . 109.9 ?
    C7 C6 H6 . . 109.9 ?
    O5 C7 C8 . . 106.92(16) ?
    O5 C7 C6 . . 111.72(17) ?
    C8 C7 C6 . . 106.69(16) ?
    O5 C7 H7 . . 110.5 ?
    C8 C7 H7 . . 110.5 ?
    C6 C7 H7 . . 110.5 ?
    O6 C8 C7 . . 108.63(16) ?
    O6 C8 C9 . . 108.56(17) ?
    C7 C8 C9 . . 112.90(16) ?
    O6 C8 H8 . . 108.9 ?
    C7 C8 H8 . . 108.9 ?
    C9 C8 H8 . . 108.9 ?
    O7 C9 C10 . . 108.24(15) ?
    O7 C9 C8 . . 107.89(16) ?
    C10 C9 C8 . . 111.93(17) ?
    O7 C9 H9 . . 109.6 ?
    C10 C9 H9 . . 109.6 ?
    C8 C9 H9 . . 109.6 ?
    O4 C10 C11 . . 107.91(16) ?
    O4 C10 C9 . . 108.49(15) ?
    C11 C10 C9 . . 110.63(17) ?
    O4 C10 H10 . . 109.9 ?
    C11 C10 H10 . . 109.9 ?
    C9 C10 H10 . . 109.9 ?
    O8 C11 C10 . . 114.47(18) ?
    O8 C11 H11A . . 108.6 ?
    C10 C11 H11A . . 108.6 ?
    O8 C11 H11B . . 108.6 ?
    C10 C11 H11B . . 108.6 ?
    H11A C11 H11B . . 107.6 ?
loop_
    _geom_torsion_atom_site_label_1
    _geom_torsion_atom_site_label_2
    _geom_torsion_atom_site_label_3
    _geom_torsion_atom_site_label_4
    _geom_torsion_site_symmetry_1
    _geom_torsion_site_symmetry_2
    _geom_torsion_site_symmetry_3
    _geom_torsion_site_symmetry_4
    _geom_torsion
    _geom_torsion_publ_flag
    C6 O3 C1 C5 . . . . -162.86(17) ?
    C5 O1 C2 O2 . . . . -176.8(2) ?
    C5 O1 C2 C3 . . . . 3.2(2) ?
    O2 C2 C3 C4 . . . . 176.8(3) ?
    O1 C2 C3 C4 . . . . -3.3(3) ?
    C2 C3 C4 C5 . . . . 2.0(3) ?
    C2 O1 C5 C4 . . . . -2.0(2) ?
    C2 O1 C5 C1 . . . . 120.06(19) ?
    C3 C4 C5 O1 . . . . -0.1(3) ?
    C3 C4 C5 C1 . . . . -116.2(2) ?
    O3 C1 C5 O1 . . . . -175.41(16) ?
    O3 C1 C5 C4 . . . . -60.8(2) ?
    C1 O3 C6 O4 . . . . -61.2(2) ?
    C1 O3 C6 C7 . . . . 179.26(17) ?
    C10 O4 C6 O3 . . . . 171.64(15) ?
    C10 O4 C6 C7 . . . . -69.02(19) ?
    O3 C6 C7 O5 . . . . -64.4(2) ?
    O4 C6 C7 O5 . . . . 177.31(17) ?
    O3 C6 C7 C8 . . . . 179.11(17) ?
    O4 C6 C7 C8 . . . . 60.8(2) ?
    O5 C7 C8 O6 . . . . 68.0(2) ?
    C6 C7 C8 O6 . . . . -172.30(16) ?
    O5 C7 C8 C9 . . . . -171.50(16) ?
    C6 C7 C8 C9 . . . . -51.8(2) ?
    O6 C8 C9 O7 . . . . -71.42(19) ?
    C7 C8 C9 O7 . . . . 168.07(16) ?
    O6 C8 C9 C10 . . . . 169.60(14) ?
    C7 C8 C9 C10 . . . . 49.1(2) ?
    C6 O4 C10 C11 . . . . -177.97(16) ?
    C6 O4 C10 C9 . . . . 62.1(2) ?
    O7 C9 C10 O4 . . . . -169.84(18) ?
    C8 C9 C10 O4 . . . . -51.1(2) ?
    O7 C9 C10 C11 . . . . 72.0(2) ?
    C8 C9 C10 C11 . . . . -169.25(17) ?
    O4 C10 C11 O8 . . . . 74.2(2) ?
    C9 C10 C11 O8 . . . . -167.27(16) ?
loop_
    _geom_hbond_atom_site_label_D
    _geom_hbond_atom_site_label_H
    _geom_hbond_atom_site_label_A
    _geom_hbond_site_symmetry_A
    _geom_hbond_distance_DH
    _geom_hbond_distance_HA
    _geom_hbond_distance_DA
    _geom_hbond_angle_DHA
    _geom_hbond_publ_flag
    O5 H5O O8 1_445 0.86(3) 2.17(3) 2.910(2) 144(3) y
    O6 H6O O5 2_556 0.92(3) 1.94(3) 2.824(2) 162(3) y
    O7 H7O O6 2_556 0.84(3) 1.84(3) 2.668(2) 173(3) y
    O8 H8O O2 2_757 0.88(3) 1.96(3) 2.830(2) 167(3) y
    C3 H3 O4 2_647 0.95 2.55 3.413(3) 151 n
    C4 H4 O1 1_455 0.95 2.57 3.504(3) 168 n
    C8 H8 O7 2_646 1.00 2.37 3.306(3) 155 n
    C1 H1A O2 2_757 0.99 2.38 3.289(3) 153 n
    C10 H10 O6 1_655 1.00 2.43 3.415(3) 167 n
    O6 H6O O7 . 0.92(3) 2.56(3) 2.894(2) 102(2) y
    C11 H11A O7 . 0.99 2.59 2.986(3) 104 n
