# Supplementary material for: Ranunculin
Source: Acta Crystallogr Sect E Struct Rep Online. 2010 Sep 4;66(Pt 10):o2503. doi: 10.1107/S1600536810034847 (PMC2983359; doi:10.1107/S1600536810034847)
Supplement: Supplementary file 2 [file e-66-o2503-Isup2.hkl]

#
# h,k,l, Fc-squared, Fo-squared, sigma(Fo-squared) and status flag
#
data_I
_shelx_title ' Compound X'
_shelx_refln_list_code          4
_shelx_F_calc_maximum       57.06
_exptl_crystal_F_000       292.00
_reflns_d_resolution_high  0.8410
 
loop_
 _symmetry_equiv_pos_as_xyz
 'x, y, z'
 '-x, y+1/2, -z'
 
_cell_length_a     5.7944
_cell_length_b     6.9359
_cell_length_c    15.0491
_cell_angle_alpha  90.000
_cell_angle_beta   97.895
_cell_angle_gamma  90.000
 
_shelx_F_squared_multiplier     1.000
 
loop_
 _refln_index_h
 _refln_index_k
 _refln_index_l
 _refln_F_squared_calc
 _refln_F_squared_meas
 _refln_F_squared_sigma
 _refln_observed_status
   2   0   0     1087.58     1028.38     15.86 o
   3   0   0        0.00        0.00      0.15 o
   4   0   0      127.60      130.35      3.14 o
   5   0   0      149.70      146.61      2.85 o
   6   0   0       25.61       26.37      1.09 o
   1   1   0     1740.39     1662.50     19.25 o
   2   1   0      801.44      788.90      8.73 o
   3   1   0      303.21      283.75      7.71 o
   4   1   0      403.48      407.53      5.94 o
   5   1   0      230.56      231.40      3.47 o
   6   1   0       19.49       20.93      0.69 o
   0   2   0     3175.74     3202.52     56.63 o
   1   2   0      467.35      462.20      7.52 o
   2   2   0      449.47      434.11      4.34 o
   3   2   0       57.75       61.28      1.32 o
   4   2   0      313.00      315.83      4.14 o
   5   2   0      266.72      258.69      3.98 o
   6   2   0        4.73        4.99      0.30 o
   1   3   0      608.02      650.83     12.82 o
   2   3   0      249.49      265.93      2.57 o
   3   3   0      121.41      123.14      1.49 o
   4   3   0       43.43       42.53      0.69 o
   5   3   0       53.92       57.84      0.99 o
   6   3   0       22.85       22.56      0.56 o
   0   4   0      627.95      682.27     14.97 o
   1   4   0      220.25      234.86      2.64 o
   2   4   0       11.14       11.23      0.51 o
   3   4   0      114.75      114.76      1.39 o
   4   4   0      156.78      156.37      2.41 o
   5   4   0      104.16      109.47      2.92 o
   1   5   0       99.23       95.60      1.49 o
   2   5   0      111.94      110.97      1.65 o
   3   5   0       89.65       84.79      3.21 o
   4   5   0       38.28       39.43      1.39 o
   5   5   0       26.67       27.86      0.78 o
   0   6   0      197.63      208.86      4.88 o
   1   6   0      140.92      152.66      3.10 o
   2   6   0       15.91       14.93      1.06 o
   3   6   0        4.27        3.29      0.20 o
   4   6   0        8.08        8.28      0.36 o
   1   7   0      109.37      109.47      2.96 o
   2   7   0        7.34        7.49      0.52 o
   3   7   0       10.03       11.48      0.72 o
   0   8   0      110.21      125.82      4.93 o
   1   8   0       11.05        9.55      0.75 o
  -6   0   1       39.92       45.55      1.43 o
  -5   0   1      324.96      313.53      5.84 o
  -4   0   1      153.78      151.20      2.99 o
  -3   0   1       16.54       20.31      0.39 o
  -2   0   1       47.74       51.79      0.79 o
   1   0   1       15.10       12.65      0.39 o
   2   0   1      253.13      234.93      3.73 o
   3   0   1      101.08      101.65      2.06 o
   4   0   1      307.62      331.72      7.58 o
   5   0   1      219.66      203.22      4.81 o
   6   0   1       11.43       11.19      0.50 o
  -6   1   1       51.02       50.22      0.95 o
  -5   1   1       49.00       47.97      2.03 o
  -4   1   1      538.19      522.55      7.37 o
  -3   1   1      277.02      277.61      6.11 o
  -2   1   1      750.68      705.23      6.93 o
  -1   1   1     1270.63     1244.74     13.58 o
   1   1   1      706.29      668.62      9.24 o
   2   1   1      153.31      142.41      1.66 o
   3   1   1      568.97      583.10     11.70 o
   4   1   1       53.23       54.87      1.77 o
   5   1   1        3.01        3.33      0.31 o
   6   1   1       63.49       53.87      1.01 o
  -6   2   1       29.71       26.97      0.64 o
  -5   2   1      113.32      110.00      3.26 o
  -4   2   1      536.29      540.21      6.97 o
  -3   2   1       65.30       63.15      2.04 o
  -2   2   1      397.07      366.54      3.67 o
  -1   2   1      344.14      319.82      3.65 o
   0   2   1     2294.33     2262.30     69.13 o
   1   2   1      691.74      686.54      6.72 o
   2   2   1      250.33      238.38      2.74 o
   3   2   1       73.50       72.29      1.07 o
   4   2   1       79.70       74.67      1.21 o
   5   2   1      384.05      379.79      5.52 o
   6   2   1       17.50       17.06      1.72 o
  -6   3   1       72.77       73.94      1.52 o
  -5   3   1       31.88       32.47      1.31 o
  -4   3   1        6.69        5.49      0.18 o
  -3   3   1       97.49       98.30      3.79 o
  -2   3   1      123.14      131.83      1.37 o
  -1   3   1       77.23       74.20      3.06 o
   0   3   1      322.24      345.10      8.23 o
   1   3   1     2112.55     2122.44     53.64 o
   2   3   1      203.96      211.77      2.18 o
   3   3   1      234.41      223.72      2.60 o
   4   3   1      150.05      151.47      2.08 o
   5   3   1       45.57       43.77      2.79 o
   6   3   1       15.48       13.69      1.22 o
  -6   4   1        2.14        2.63      0.80 o
  -5   4   1       37.34       37.74      0.74 o
  -4   4   1       13.30       12.38      0.36 o
  -3   4   1      168.51      154.31      1.98 o
  -2   4   1       93.84       90.50      2.53 o
  -1   4   1      130.71      125.13      1.71 o
   0   4   1      493.78      481.15     12.08 o
   1   4   1      178.89      180.15      3.62 o
   2   4   1      140.80      136.77      3.35 o
   3   4   1        1.26        1.68      0.38 o
   4   4   1       26.85       25.71      0.70 o
   5   4   1       36.30       39.11      1.51 o
  -5   5   1        7.03        6.42      0.87 o
  -4   5   1      102.35      107.87      1.93 o
  -3   5   1      443.13      419.78      7.85 o
  -2   5   1       19.54       18.97      1.78 o
  -1   5   1      130.67      140.27      2.28 o
   0   5   1      153.76      139.65      2.41 o
   1   5   1       84.98       84.38      1.28 o
   2   5   1        0.36        0.41      0.06 o
   3   5   1       21.24       22.11      0.40 o
   4   5   1       21.21       20.75      0.47 o
   5   5   1        4.93        4.62      0.30 o
  -4   6   1       45.75       42.73      0.92 o
  -3   6   1       21.01       18.11      0.47 o
  -2   6   1        1.02        0.71      0.08 o
  -1   6   1       85.63       83.18      1.79 o
   0   6   1      160.05      163.31      3.11 o
   1   6   1        9.57        9.13      1.57 o
   2   6   1       24.53       20.43      0.82 o
   3   6   1       35.04       34.87      0.74 o
   4   6   1       16.97       15.08      0.46 o
  -3   7   1       41.97       42.78      1.33 o
  -2   7   1       12.58        9.77      0.64 o
  -1   7   1       57.75       58.37      1.44 o
   0   7   1       85.57       81.47      2.20 o
   1   7   1       55.58       49.89      1.50 o
   2   7   1       28.15       21.21      0.94 o
   3   7   1       31.59       30.56      0.87 o
  -1   8   1        2.87        2.97      0.53 o
   0   8   1       21.73       24.43      1.44 o
   1   8   1       22.55       24.78      1.41 o
  -6   0   2       10.73        9.50      0.58 o
  -5   0   2        0.28        0.51      0.14 o
  -4   0   2       76.53       70.72      1.45 o
  -3   0   2      521.30      486.50      7.62 o
  -2   0   2      242.95      237.71      3.75 o
   1   0   2        7.73        7.99      0.22 o
   2   0   2     1090.91     1085.30     16.81 o
   3   0   2     1767.67     1883.47     41.92 o
   4   0   2      240.28      230.02      5.36 o
   5   0   2       21.49       21.72      0.84 o
   6   0   2        0.10        0.28      0.54 o
  -6   1   2      116.07      121.44      2.23 o
  -5   1   2       26.84       26.50      0.54 o
  -4   1   2      177.98      171.55      2.52 o
  -3   1   2      343.93      340.17      6.40 o
  -2   1   2       16.20       21.29      0.45 o
   0   1   2      379.22      369.19     11.47 o
   1   1   2       23.42       21.00      0.27 o
   2   1   2      305.81      324.05      3.65 o
   3   1   2     1480.90     1531.13     23.68 o
   4   1   2      106.62      102.83      5.94 o
   5   1   2       25.00       24.26      1.61 o
   6   1   2        1.92        1.22      0.64 o
  -6   2   2       12.68       13.05      0.96 o
  -5   2   2      178.29      179.56      3.32 o
  -4   2   2       24.75       24.75      1.92 o
  -3   2   2      112.05      110.17      6.01 o
  -2   2   2      262.64      232.16      7.16 o
  -1   2   2      379.38      380.32      5.13 o
   0   2   2     3256.36     3175.46     69.47 o
   1   2   2      558.87      540.81      5.26 o
   2   2   2      156.87      150.03      2.17 o
   3   2   2       58.36       60.69      2.12 o
   4   2   2     1083.35     1107.31     17.46 o
   5   2   2        8.61        9.45      0.71 o
   6   2   2        2.59        2.38      0.27 o
  -6   3   2       20.41       21.18      0.52 o
  -5   3   2       46.05       47.09      2.25 o
  -4   3   2       45.79       43.52      0.77 o
  -3   3   2       39.85       40.84      0.59 o
  -2   3   2      103.56       91.16      2.35 o
  -1   3   2      539.03      559.97     21.58 o
   0   3   2      482.37      470.57      6.14 o
   1   3   2      594.11      635.52      5.74 o
   2   3   2      324.38      317.19      7.13 o
   3   3   2       67.59       70.11      0.88 o
   4   3   2      314.17      308.96      4.10 o
   5   3   2        9.30        9.29      0.92 o
   6   3   2       40.62       42.39      0.86 o
  -6   4   2       18.00       18.86      0.59 o
  -5   4   2       34.83       37.49      4.23 o
  -4   4   2       27.50       22.42      1.47 o
  -3   4   2        9.32        9.62      0.28 o
  -2   4   2      299.06      305.40      3.68 o
  -1   4   2       84.67       79.71      0.98 o
   0   4   2      474.47      499.87      6.30 o
   1   4   2      326.90      341.37      3.79 o
   2   4   2       10.61        9.07      0.18 o
   3   4   2       71.70       75.30      2.23 o
   4   4   2       14.46       15.43      1.33 o
   5   4   2      223.10      227.28      8.03 o
  -5   5   2      109.12      120.99      2.52 o
  -4   5   2       47.75       50.62      1.01 o
  -3   5   2       11.77       10.46      0.24 o
  -2   5   2      100.12       96.08      1.67 o
  -1   5   2      205.81      219.90      6.17 o
   0   5   2      160.27      157.73      2.27 o
   1   5   2       38.83       40.10      0.70 o
   2   5   2       56.34       53.25      0.81 o
   3   5   2       40.56       37.58      1.98 o
   4   5   2       15.46       16.98      0.83 o
   5   5   2        0.22       -0.51      0.37 o
  -4   6   2       25.24       24.16      0.89 o
  -3   6   2       85.54       89.16      2.00 o
  -2   6   2      151.57      157.15      2.36 o
  -1   6   2        3.46        4.71      0.37 o
   0   6   2      300.89      301.68      7.09 o
   1   6   2        6.26        4.48      0.50 o
   2   6   2       33.11       27.69      2.05 o
   3   6   2       19.06       18.18      0.47 o
   4   6   2       75.27       77.00      1.45 o
  -3   7   2        2.71        2.97      0.49 o
  -2   7   2        2.45        5.17      0.55 o
  -1   7   2        3.51        2.60      0.42 o
   0   7   2      136.90      144.52      3.59 o
   1   7   2       80.78       91.47      2.40 o
   2   7   2        4.13        4.82      0.29 o
   3   7   2       11.42       11.06      0.52 o
  -1   8   2        2.45        2.20      0.49 o
   0   8   2        8.32        8.42      0.84 o
   1   8   2        8.68        9.00      0.80 o
  -6   0   3       18.32       20.81      0.82 o
  -5   0   3       29.68       29.70      1.07 o
  -4   0   3       16.59       17.88      0.66 o
  -3   0   3      649.87      650.45     14.42 o
  -2   0   3        9.01        7.97      0.22 o
  -1   0   3      556.85      553.25     12.00 o
   1   0   3      311.80      317.29      5.04 o
   2   0   3      201.02      195.79      3.19 o
   3   0   3     1291.52     1310.62     28.71 o
   4   0   3      217.12      229.55      5.35 o
   5   0   3      487.89      464.59     10.49 o
   6   0   3        9.43       10.75      0.62 o
  -6   1   3       24.53       22.86      0.64 o
  -5   1   3      294.98      308.63      5.12 o
  -4   1   3       12.16       11.68      0.30 o
  -3   1   3      377.35      379.39     12.33 o
  -2   1   3      517.27      473.08      8.19 o
   0   1   3      316.31      313.92      5.58 o
   1   1   3      376.07      381.10      3.83 o
   2   1   3      388.78      393.47      4.46 o
   3   1   3       43.46       37.03      0.71 o
   4   1   3      106.16       98.12      1.79 o
   5   1   3       66.95       67.53      1.32 o
   6   1   3       16.03       18.60      1.71 o
  -6   2   3        2.98        4.41      1.01 o
  -5   2   3      168.37      176.80      3.77 o
  -4   2   3       89.98       89.39      1.44 o
  -3   2   3       42.77       47.00      1.11 o
  -2   2   3      801.32      810.13     21.85 o
  -1   2   3      457.05      459.91      5.92 o
   0   2   3      276.80      264.29      4.20 o
   1   2   3      790.80      793.18      7.70 o
   2   2   3       40.40       35.50      0.87 o
   3   2   3       53.69       55.99      0.93 o
   4   2   3      249.98      245.58      4.09 o
   5   2   3      141.79      133.27      2.37 o
   6   2   3       15.54       21.19      0.56 o
  -6   3   3        9.97        9.65      0.42 o
  -5   3   3       78.16       77.06      2.36 o
  -4   3   3       94.54       94.92      3.60 o
  -3   3   3       62.05       64.95      1.43 o
  -2   3   3       72.69       75.27      2.77 o
  -1   3   3      184.79      177.81      2.38 o
   0   3   3     1062.55     1056.75     35.62 o
   1   3   3      148.80      159.18      1.82 o
   2   3   3       10.92       10.62      0.20 o
   3   3   3       62.57       59.79      0.97 o
   4   3   3      263.60      262.73      4.32 o
   5   3   3      110.14       99.07      3.27 o
   6   3   3       13.25       13.88      1.73 o
  -6   4   3       11.53        9.59      0.81 o
  -5   4   3       33.50       32.40      1.58 o
  -4   4   3       76.29       74.94      3.50 o
  -3   4   3       20.67       18.87      0.81 o
  -2   4   3       72.18       68.90      1.61 o
  -1   4   3      195.81      196.47      3.41 o
   0   4   3     2590.70     2650.48     46.49 o
   1   4   3       94.49       92.24      1.11 o
   2   4   3      139.59      138.93      3.59 o
   3   4   3       66.79       66.16      0.89 o
   4   4   3       10.20       10.78      0.35 o
   5   4   3       91.48       92.53      1.60 o
  -5   5   3        8.40        8.91      0.36 o
  -4   5   3      244.55      239.96      4.62 o
  -3   5   3        2.08        3.56      0.56 o
  -2   5   3        3.11        2.95      0.16 o
  -1   5   3       72.90       76.47      0.99 o
   0   5   3      269.48      268.69      8.41 o
   1   5   3       88.75       89.19      1.45 o
   2   5   3       37.93       39.44      1.31 o
   3   5   3      130.91      122.37      1.77 o
   4   5   3       47.10       49.18      2.71 o
   5   5   3       10.03       13.02      0.60 o
  -4   6   3      103.94      111.12      2.98 o
  -3   6   3       26.95       25.53      0.83 o
  -2   6   3        2.70        2.20      0.15 o
  -1   6   3      429.18      416.97      7.36 o
   0   6   3      230.76      221.29      7.62 o
   1   6   3        2.63        2.43      0.52 o
   2   6   3       32.90       34.68      1.08 o
   3   6   3        8.33        8.19      0.31 o
   4   6   3       20.40       20.49      0.57 o
  -3   7   3       47.88       47.58      1.14 o
  -2   7   3       39.69       45.02      1.42 o
  -1   7   3       74.12       72.92      2.08 o
   0   7   3       89.57       88.64      2.37 o
   1   7   3       29.79       28.59      0.84 o
   2   7   3        7.46        9.26      0.41 o
   3   7   3      135.85      139.93      2.97 o
  -1   8   3       23.18       24.43      0.97 o
   0   8   3        1.22        0.03      0.42 o
   1   8   3        7.29        5.49      0.72 o
  -6   0   4       23.96       28.01      1.00 o
  -5   0   4        9.34       10.01      0.67 o
  -4   0   4        7.43        4.97      0.40 o
  -3   0   4        1.60        3.87      0.56 o
  -2   0   4      564.85      566.06     10.28 o
  -1   0   4        2.18        3.58      0.19 o
   0   0   4      186.37      175.27      3.95 o
   1   0   4      816.26      884.24     15.88 o
   2   0   4     1794.23     1943.58     30.12 o
   3   0   4      286.42      322.21      7.33 o
   4   0   4       35.52       33.35      1.04 o
   5   0   4       22.27       23.62      0.95 o
  -6   1   4       92.65       97.11      4.41 o
  -5   1   4        2.13        1.39      0.30 o
  -4   1   4        8.66        6.54      0.34 o
  -3   1   4      191.90      180.13      2.47 o
  -2   1   4      850.39      807.84      9.53 o
  -1   1   4      182.73      190.51      3.07 o
   0   1   4      892.69      876.80     13.48 o
   1   1   4      687.72      703.69      8.24 o
   2   1   4       92.45       97.83      1.09 o
   3   1   4      613.78      644.26     10.15 o
   4   1   4       29.53       24.05      0.64 o
   5   1   4        2.43        0.25      0.71 o
   6   1   4       50.19       56.66      1.27 o
  -6   2   4       11.91       12.63      1.06 o
  -5   2   4      257.33      258.64      6.34 o
  -4   2   4      103.48      102.45      2.01 o
  -3   2   4      164.14      152.99      4.58 o
  -2   2   4      327.23      329.81      5.49 o
  -1   2   4      749.21      756.59     10.53 o
   0   2   4      431.03      458.08      6.38 o
   1   2   4      148.84      158.20      1.91 o
   2   2   4       68.21       65.57      0.81 o
   3   2   4       85.32       98.05      1.48 o
   4   2   4       99.63       99.77      1.56 o
   5   2   4       47.37       44.89      0.98 o
   6   2   4       20.14       20.26      0.65 o
  -6   3   4       48.40       53.33      1.35 o
  -5   3   4      373.20      382.84      7.24 o
  -4   3   4       40.06       39.45      0.85 o
  -3   3   4      430.93      418.41     22.03 o
  -2   3   4      333.63      318.35      9.33 o
  -1   3   4      461.40      448.35      8.31 o
   0   3   4      159.31      172.17      2.55 o
   1   3   4       79.96       81.28      0.98 o
   2   3   4      172.64      175.68      2.07 o
   3   3   4      546.34      550.07      8.43 o
   4   3   4       30.67       29.59      0.71 o
   5   3   4        3.86        2.44      0.28 o
  -5   4   4      154.00      162.61      5.36 o
  -4   4   4      212.22      214.14      4.17 o
  -3   4   4       39.28       43.08      1.99 o
  -2   4   4      112.45      109.37      4.49 o
  -1   4   4       51.01       43.94      1.62 o
   0   4   4      486.19      510.97      5.63 o
   1   4   4        1.90        2.70      0.12 o
   2   4   4       87.94       84.26      1.19 o
   3   4   4      238.13      228.73      3.12 o
   4   4   4      220.56      224.57      7.08 o
   5   4   4       15.42       17.34      0.86 o
  -5   5   4       74.57       80.94      3.26 o
  -4   5   4      188.74      190.92      6.04 o
  -3   5   4      121.56      130.44      2.60 o
  -2   5   4       35.77       30.25      1.38 o
  -1   5   4       77.05       80.83      2.91 o
   0   5   4       51.86       55.74      2.46 o
   1   5   4       20.09       22.80      0.69 o
   2   5   4       30.54       29.01      0.57 o
   3   5   4        4.17        3.82      1.19 o
   4   5   4       68.41       68.62      1.68 o
  -4   6   4       54.39       56.82      2.13 o
  -3   6   4        3.57        3.33      0.32 o
  -2   6   4       15.92       14.09      0.62 o
  -1   6   4       83.97       84.16      1.35 o
   0   6   4      108.43      111.61      3.26 o
   1   6   4       30.83       30.40      1.61 o
   2   6   4        0.93        0.50      0.10 o
   3   6   4       59.29       63.52      1.19 o
   4   6   4       29.37       29.65      0.73 o
  -3   7   4        0.98        0.26      0.15 o
  -2   7   4       23.26       25.14      0.94 o
  -1   7   4       39.27       37.99      1.26 o
   0   7   4       34.93       32.90      1.17 o
   1   7   4       10.08       10.59      0.46 o
   2   7   4       18.84       22.12      0.78 o
   3   7   4       62.68       66.11      1.53 o
   0   8   4       61.37       65.92      1.91 o
  -6   0   5       12.62       14.03      1.00 o
  -5   0   5        3.00        2.47      0.49 o
  -4   0   5       57.03       61.10      2.33 o
  -3   0   5      113.37      117.42      2.72 o
  -2   0   5      901.47      879.58     15.84 o
  -1   0   5      153.57      152.75      3.59 o
   0   0   5     1156.52     1092.29     23.62 o
   1   0   5        2.83        2.78      0.18 o
   2   0   5     1761.16     1824.31     32.20 o
   3   0   5      379.51      401.39      9.12 o
   4   0   5       41.03       44.23      1.25 o
   5   0   5       24.81       23.06      0.83 o
   6   0   5        0.00        0.02      0.37 o
  -6   1   5       63.47       63.50      1.86 o
  -5   1   5      119.92      120.83      3.01 o
  -4   1   5       30.24       29.81      0.91 o
  -3   1   5       13.54       13.11      0.55 o
  -2   1   5      242.94      224.66      3.07 o
  -1   1   5      265.18      251.29      4.36 o
   0   1   5      426.23      407.25      6.38 o
   1   1   5       57.71       53.96      0.67 o
   2   1   5      880.93      914.52     10.82 o
   3   1   5       27.96       30.69      0.83 o
   4   1   5      216.09      210.78      3.93 o
   5   1   5       67.58       78.66      1.48 o
   6   1   5       24.14       28.50      1.07 o
  -6   2   5       23.53       18.60      0.76 o
  -5   2   5       51.69       55.06      1.50 o
  -4   2   5       13.57       17.16      1.01 o
  -3   2   5      230.38      222.31      2.97 o
  -2   2   5      594.47      605.04      8.49 o
  -1   2   5      153.36      165.17      2.68 o
   0   2   5      315.47      348.81      5.50 o
   1   2   5        1.24        1.71      0.53 o
   2   2   5        3.73        4.27      0.74 o
   3   2   5       77.88       77.07      1.52 o
   4   2   5      256.31      247.10      3.65 o
   5   2   5       17.70       19.69      0.58 o
   6   2   5        7.64        8.97      0.43 o
  -6   3   5        6.66        7.06      0.88 o
  -5   3   5       21.16       22.12      1.16 o
  -4   3   5       68.87       74.13      1.94 o
  -3   3   5       37.80       39.63      0.66 o
  -2   3   5      106.57      103.62      5.11 o
  -1   3   5      163.28      155.59      2.95 o
   0   3   5      272.55      274.46      7.11 o
   1   3   5      111.32      117.31      1.75 o
   2   3   5      191.75      193.27      2.58 o
   3   3   5      640.27      638.51      7.66 o
   4   3   5      382.73      383.66      8.21 o
   5   3   5       59.29       61.59      1.12 o
  -5   4   5       43.26       45.55      1.35 o
  -4   4   5       10.52       10.24      0.51 o
  -3   4   5       43.35       44.43      0.75 o
  -2   4   5      172.15      168.13      5.50 o
  -1   4   5      322.80      324.03      5.19 o
   0   4   5       99.22      103.76      1.75 o
   1   4   5       16.17       17.32      1.15 o
   2   4   5       65.99       63.71      0.93 o
   3   4   5       90.64       88.02      1.32 o
   4   4   5        0.43        1.16      0.37 o
   5   4   5        7.66        7.18      0.61 o
  -5   5   5       25.18       24.91      2.56 o
  -4   5   5       65.26       68.84      1.79 o
  -3   5   5       29.25       29.36      0.67 o
  -2   5   5      215.51      213.46      9.71 o
  -1   5   5      963.12      953.90     13.25 o
   0   5   5      171.05      165.91      1.92 o
   1   5   5       18.96       18.64      0.56 o
   2   5   5       23.65       25.07      0.48 o
   3   5   5      127.40      125.98      3.29 o
   4   5   5       18.84       21.93      0.71 o
  -4   6   5       21.63       22.64      1.08 o
  -3   6   5       27.27       27.14      0.82 o
  -2   6   5       17.00       17.75      0.50 o
  -1   6   5       87.08       91.67      1.62 o
   0   6   5      249.41      250.25      4.09 o
   1   6   5       11.53        9.66      0.30 o
   2   6   5      173.61      167.15      3.25 o
   3   6   5       72.13       72.78      1.61 o
   4   6   5       28.75       33.35      0.82 o
  -3   7   5       14.46       14.24      0.59 o
  -2   7   5       15.81       15.41      0.49 o
  -1   7   5        7.60        5.96      0.25 o
   0   7   5       19.01       15.97      0.53 o
   1   7   5       34.47       40.50      1.25 o
   2   7   5      102.31       99.45      3.52 o
  -6   0   6        0.67        0.45      0.46 o
  -5   0   6      116.84      106.37      3.64 o
  -4   0   6      116.65      116.49      3.98 o
  -3   0   6       87.25       87.53      2.06 o
  -1   0   6      760.44      788.45     17.42 o
   0   0   6       84.72       80.41      2.68 o
   1   0   6      232.28      243.06      4.53 o
   2   0   6      190.36      214.92      4.95 o
   3   0   6      221.94      211.82      5.03 o
   4   0   6        9.18        8.15      0.56 o
   5   0   6       11.35       13.48      0.78 o
   6   0   6        2.59        1.37      0.40 o
  -6   1   6       12.79       10.23      2.34 o
  -5   1   6       56.03       57.51      1.56 o
  -4   1   6      206.52      192.87      3.67 o
  -3   1   6      221.66      218.66      4.43 o
  -2   1   6      535.59      540.99     18.56 o
  -1   1   6      644.53      706.37     10.99 o
   0   1   6     1168.44     1211.23     19.03 o
   1   1   6       48.48       50.59      0.68 o
   2   1   6      488.36      523.28      7.46 o
   3   1   6       20.28       20.87      1.42 o
   4   1   6       33.48       32.53      1.99 o
   5   1   6        6.16        3.24      0.43 o
   6   1   6        2.46        4.74      0.76 o
  -6   2   6       71.55       73.59      3.00 o
  -5   2   6        5.33        3.11      0.37 o
  -4   2   6        1.98        1.46      0.26 o
  -3   2   6      290.64      296.14      4.28 o
  -2   2   6      265.12      267.09      4.36 o
  -1   2   6     1030.03     1038.32     16.28 o
   0   2   6      590.60      636.72     10.02 o
   1   2   6      132.18      144.13      1.79 o
   2   2   6       81.71       80.04      2.75 o
   3   2   6      146.32      146.46      2.19 o
   4   2   6        0.64        1.07      0.13 o
   5   2   6        0.17       -0.01      0.89 o
  -6   3   6      200.15      215.33      5.33 o
  -5   3   6      202.50      204.24      4.99 o
  -4   3   6       43.91       47.12      1.46 o
  -3   3   6       13.03       14.72      1.06 o
  -2   3   6      227.75      227.57      4.25 o
  -1   3   6      360.89      365.00     10.17 o
   0   3   6       28.39       32.19      1.63 o
   1   3   6       13.48       12.55      0.23 o
   2   3   6      135.79      138.87      2.74 o
   3   3   6       70.79       71.06      1.04 o
   4   3   6       79.76       74.54      1.45 o
   5   3   6        4.13        3.69      0.33 o
  -5   4   6      275.44      275.80     12.53 o
  -4   4   6       26.29       26.20      1.31 o
  -3   4   6      211.00      202.61     12.18 o
  -2   4   6       21.33       23.52      1.59 o
  -1   4   6      123.31      128.00      6.86 o
   0   4   6       21.72       22.99      0.37 o
   1   4   6       17.39       15.82      1.49 o
   2   4   6      330.54      331.71      4.91 o
   3   4   6      368.09      372.75      5.43 o
   4   4   6      150.99      155.38      2.49 o
   5   4   6       68.13       75.93      1.52 o
  -5   5   6       59.02       67.78      2.52 o
  -4   5   6       14.18       14.39      1.24 o
  -3   5   6       20.63       23.20      1.55 o
  -2   5   6      240.03      244.01      5.50 o
  -1   5   6     1263.81     1291.65     23.23 o
   0   5   6        8.57        6.84      0.15 o
   1   5   6       46.30       46.55      0.70 o
   2   5   6       23.27       20.06      0.43 o
   3   5   6       12.03       10.63      0.30 o
   4   5   6       11.63       10.01      0.42 o
  -4   6   6       46.06       49.72      1.94 o
  -3   6   6      134.72      134.41      3.46 o
  -2   6   6      275.35      273.85      6.37 o
  -1   6   6       41.63       41.05      0.70 o
   0   6   6        6.21        7.68      0.27 o
   1   6   6       52.80       56.54      0.92 o
   2   6   6      176.61      178.29      3.57 o
   3   6   6       39.09       40.25      1.20 o
  -3   7   6       31.79       34.04      0.92 o
  -2   7   6       33.80       33.99      0.96 o
  -1   7   6       25.00       25.10      0.71 o
   0   7   6        8.68       10.34      0.40 o
   1   7   6        1.15        0.57      0.21 o
   2   7   6       29.83       26.78      1.18 o
  -6   0   7       10.14       12.82      1.01 o
  -5   0   7       41.36       41.05      1.71 o
  -4   0   7      291.34      250.22      5.71 o
  -3   0   7       79.07       79.15      2.72 o
  -2   0   7        1.10        0.56      0.42 o
  -1   0   7        0.26        0.14      0.16 o
   0   0   7      105.93      101.57      2.37 o
   1   0   7        5.95        7.70      0.31 o
   2   0   7       29.84       27.39      0.78 o
   3   0   7       45.79       50.27      1.39 o
   4   0   7       19.68       25.29      0.87 o
  -6   1   7       30.19       29.12      1.08 o
  -5   1   7      201.53      191.60      4.61 o
  -4   1   7      132.03      124.66      5.21 o
  -3   1   7      109.23      114.33      2.25 o
  -2   1   7       63.00       70.05      2.04 o
  -1   1   7      361.58      372.98      6.00 o
   0   1   7      599.67      608.08      9.79 o
   1   1   7       32.14       33.93      0.85 o
   2   1   7      253.27      252.08      4.19 o
   3   1   7       24.80       22.91      0.56 o
   4   1   7       34.90       30.87      1.00 o
   5   1   7       12.19       11.62      1.29 o
  -6   2   7        7.72        6.59      0.65 o
  -5   2   7       93.98       88.64      3.40 o
  -4   2   7       68.31       71.79      5.62 o
  -3   2   7       18.14       23.19      1.78 o
  -2   2   7      311.44      317.76     22.33 o
  -1   2   7      163.29      163.78      3.07 o
   0   2   7     1068.17     1134.49     25.06 o
   1   2   7      150.56      154.23      1.94 o
   2   2   7       36.46       33.79      0.64 o
   3   2   7      268.66      270.04      4.38 o
   4   2   7      255.51      254.25      3.85 o
   5   2   7        1.86        2.14      0.46 o
  -6   3   7      219.51      239.53     10.93 o
  -5   3   7       20.11       19.82      2.43 o
  -4   3   7       21.83       19.87      0.82 o
  -3   3   7       23.22       18.91      0.69 o
  -2   3   7       84.78       81.46      3.75 o
  -1   3   7      194.68      181.26      8.80 o
   0   3   7      115.40      112.54      1.89 o
   1   3   7       95.37       95.64      1.27 o
   2   3   7      156.92      148.99      3.84 o
   3   3   7      586.58      602.32      9.47 o
   4   3   7        9.02        9.33      0.97 o
   5   3   7       21.01       20.85      1.72 o
  -5   4   7       23.40       21.11      0.82 o
  -3   4   7       18.18       17.25      1.25 o
  -2   4   7      197.65      197.61      3.83 o
  -1   4   7       75.09       77.80      1.52 o
   0   4   7      105.70      114.94      3.35 o
   1   4   7       14.19       14.04      0.28 o
   2   4   7      302.44      295.20      4.59 o
   3   4   7       96.01       91.80      1.62 o
   4   4   7      102.74      110.89      1.85 o
  -5   5   7        1.11        0.88      0.52 o
  -4   5   7       37.36       35.84      3.04 o
  -3   5   7       28.01       25.92      0.67 o
  -2   5   7      107.85      105.38      2.71 o
  -1   5   7       39.40       36.66      0.69 o
   0   5   7       29.32       30.50      0.51 o
   1   5   7       92.31       85.03      1.25 o
   2   5   7       25.53       23.57      0.54 o
   3   5   7       31.59       28.84      0.78 o
   4   5   7        7.47        6.70      0.75 o
  -4   6   7        1.46        1.73      0.43 o
  -3   6   7       21.42       22.38      0.74 o
  -2   6   7       48.06       49.61      1.38 o
  -1   6   7       51.22       51.90      1.13 o
   0   6   7       19.84       22.78      1.18 o
   1   6   7       45.26       39.52      2.11 o
   2   6   7      165.22      154.70      3.22 o
   3   6   7        4.63        5.37      0.33 o
  -2   7   7        4.63        4.76      0.29 o
  -1   7   7       71.94       74.67      1.76 o
   0   7   7        5.30        5.20      0.32 o
   1   7   7        1.33        0.73      0.23 o
   2   7   7       25.15       27.84      0.95 o
  -6   0   8       21.44       19.13      1.20 o
  -5   0   8       57.16       59.82      2.37 o
  -4   0   8       13.79       12.90      0.45 o
  -3   0   8       19.40       17.03      0.94 o
  -2   0   8      603.11      675.72     21.02 o
  -1   0   8       55.21       52.70      1.82 o
   0   0   8        8.84        6.94      0.31 o
   1   0   8        8.05        5.19      0.29 o
   2   0   8        2.27        2.86      0.29 o
   3   0   8       58.70       54.07      1.50 o
   4   0   8       31.75       30.86      1.00 o
   5   0   8        0.01       -0.41      0.46 o
  -6   1   8       41.34       38.72      1.57 o
  -5   1   8        5.12        6.96      0.45 o
  -4   1   8       77.37       65.47      1.87 o
  -3   1   8      130.85      130.10      5.83 o
  -2   1   8      799.11      847.21     18.58 o
  -1   1   8     1320.86     1403.39     68.99 o
   0   1   8       53.02       46.79      3.04 o
   1   1   8       42.42       44.21      0.70 o
   2   1   8      145.69      160.13      2.78 o
   3   1   8       20.74       20.82      0.60 o
   4   1   8       35.70       30.46      1.28 o
   5   1   8       11.01       13.43      0.48 o
  -6   2   8        3.29        5.03      1.43 o
  -5   2   8       38.88       33.71      4.87 o
  -4   2   8        9.03        9.49      1.44 o
  -3   2   8       21.77       21.51      2.16 o
  -2   2   8      155.47      166.16      3.25 o
  -1   2   8      485.97      504.57     29.51 o
   0   2   8      180.06      181.20      7.03 o
   1   2   8       21.99       21.19      0.40 o
   2   2   8       64.53       63.92      1.18 o
   3   2   8      123.32      120.68      4.66 o
   4   2   8       53.30       50.80      4.69 o
   5   2   8       13.86       12.97      0.84 o
  -6   3   8       88.85       82.24      7.32 o
  -5   3   8       14.52       12.76      1.71 o
  -4   3   8       64.84       68.52      1.48 o
  -3   3   8       29.85       34.31      0.98 o
  -2   3   8       24.41       23.73      1.39 o
  -1   3   8      107.41      110.55      4.87 o
   0   3   8       51.47       51.77      1.05 o
   1   3   8      178.10      182.46      2.31 o
   2   3   8      227.35      230.90      4.18 o
   3   3   8      539.00      535.82      8.74 o
   4   3   8       21.44       22.94      1.58 o
   5   3   8       19.87       22.66      1.15 o
  -5   4   8       12.79       13.94      0.66 o
  -4   4   8       78.24       75.58      2.00 o
  -3   4   8      100.73      100.78      2.21 o
  -2   4   8      696.99      683.56     30.09 o
  -1   4   8       17.98       17.22      0.91 o
   0   4   8       36.39       38.28      2.46 o
   1   4   8       75.85       75.30      1.92 o
   2   4   8      275.44      267.99      4.49 o
   3   4   8       93.29       92.42      3.02 o
   4   4   8       45.77       44.23      0.99 o
  -4   5   8      104.14      110.33      2.74 o
  -3   5   8       56.31       54.98      2.22 o
  -2   5   8      495.64      506.48      9.48 o
  -1   5   8       20.60       19.78      0.44 o
   0   5   8        2.67        2.84      0.17 o
   1   5   8      357.04      361.10      7.40 o
   2   5   8      183.11      184.06      3.16 o
   3   5   8       86.61       91.67      1.97 o
   4   5   8       48.97       52.52      1.81 o
  -3   6   8      125.62      131.88      4.51 o
  -2   6   8      115.40      111.46      2.74 o
  -1   6   8       15.83       15.63      0.53 o
   0   6   8       31.55       31.87      0.71 o
   1   6   8       75.43       75.28      1.43 o
   2   6   8       13.86       13.56      0.46 o
   3   6   8       11.67       11.35      0.50 o
  -2   7   8       10.30       10.09      0.42 o
  -1   7   8       74.21       70.06      1.71 o
   0   7   8       38.65       37.51      0.96 o
   1   7   8       14.96       13.97      0.56 o
  -6   0   9       21.62       16.99      1.17 o
  -5   0   9      504.47      483.22     16.05 o
  -4   0   9       66.62       64.78      1.77 o
  -3   0   9       37.36       33.40      1.32 o
  -2   0   9        9.65        9.35      0.58 o
  -1   0   9      202.07      221.65      7.25 o
   0   0   9      130.21      142.55      4.78 o
   1   0   9        1.74        0.80      0.25 o
   2   0   9       36.46       36.08      0.99 o
   3   0   9      110.67      108.65      2.70 o
   4   0   9      188.46      163.62      3.92 o
   5   0   9       11.41        8.81      0.72 o
  -6   1   9      116.40      118.83      3.05 o
  -5   1   9      103.67       98.96      2.57 o
  -4   1   9        0.69        0.82      0.38 o
  -3   1   9      130.83      128.52      3.29 o
  -2   1   9      240.03      257.22      5.79 o
  -1   1   9     1170.30     1266.59     27.76 o
   0   1   9       44.39       39.91      2.39 o
   1   1   9       19.81       20.33      0.46 o
   2   1   9      104.11      107.93      1.92 o
   3   1   9      285.34      275.17      4.76 o
   4   1   9      254.21      227.83      3.81 o
   5   1   9       10.61       12.20      0.51 o
  -6   2   9       76.03       72.45      4.35 o
  -5   2   9        4.05        3.79      0.51 o
  -4   2   9       63.94       75.72      2.36 o
  -3   2   9      156.08      154.01      3.69 o
  -2   2   9       34.33       38.97      1.35 o
  -1   2   9       52.61       64.71      3.31 o
   0   2   9        9.43       10.47      1.23 o
   1   2   9        8.47        6.79      0.42 o
   2   2   9      628.09      638.15     10.03 o
   3   2   9      142.52      138.75      3.33 o
   4   2   9       39.23       38.31      0.89 o
   5   2   9       13.58       16.54      0.72 o
  -5   3   9       13.91       15.28      0.67 o
  -4   3   9        9.40        8.78      0.70 o
  -3   3   9      256.38      270.23      9.17 o
  -2   3   9      431.43      408.75     24.46 o
  -1   3   9      228.38      228.13      7.16 o
   0   3   9      209.11      204.68      3.90 o
   1   3   9       64.17       67.75      1.04 o
   2   3   9       53.07       53.99      1.02 o
   3   3   9      125.97      127.90      2.29 o
   4   3   9       13.81       12.24      1.31 o
  -5   4   9       33.63       31.38      1.81 o
  -4   4   9       61.42       59.74      1.65 o
  -3   4   9      186.27      182.28      4.47 o
  -2   4   9       23.59       22.94      0.92 o
  -1   4   9      132.23      122.74      3.85 o
   0   4   9       19.07       18.73      0.42 o
   1   4   9       11.93       12.96      0.29 o
   2   4   9      210.44      219.93      4.66 o
   3   4   9        3.35        2.46      0.89 o
   4   4   9       16.83       13.96      0.54 o
  -4   5   9        1.11        0.66      0.35 o
  -3   5   9        9.39        8.52      0.57 o
  -2   5   9       86.35       79.61      1.63 o
  -1   5   9       16.48       17.75      0.86 o
   0   5   9      211.81      211.39      8.48 o
   1   5   9       52.08       46.62      1.24 o
   2   5   9       43.68       43.63      2.07 o
   3   5   9       14.43       12.47      0.59 o
  -3   6   9        3.34        2.78      0.27 o
  -2   6   9       88.37       90.05      2.38 o
  -1   6   9        5.15        4.36      0.30 o
   0   6   9       38.33       37.85      0.77 o
   1   6   9      104.90      102.13      1.91 o
   2   6   9       38.05       38.24      1.02 o
  -1   7   9        1.28        1.23      0.22 o
   0   7   9        6.31        5.68      0.36 o
  -6   0  10        0.18       -0.41      0.51 o
  -5   0  10        0.02        2.97      0.80 o
  -4   0  10       19.11       18.21      0.70 o
  -3   0  10      354.77      369.94     12.08 o
  -2   0  10        0.01       -0.36      0.40 o
  -1   0  10      264.83      274.50      8.85 o
   0   0  10        4.38        3.09      0.46 o
   1   0  10       93.44       91.32      2.25 o
   2   0  10        7.95        9.00      0.57 o
   3   0  10       33.42       39.36      1.28 o
   5   0  10        3.14        2.33      0.48 o
  -6   1  10       42.37       40.69      2.45 o
  -5   1  10       42.83       40.78      1.50 o
  -4   1  10       51.05       55.19      1.65 o
  -3   1  10        8.83        7.79      1.22 o
  -2   1  10      703.85      729.39     16.27 o
  -1   1  10      108.15      107.56      2.70 o
   0   1  10       75.13       86.34      2.11 o
   1   1  10       12.37       12.46      0.49 o
   2   1  10       85.21       91.85      1.65 o
   3   1  10      226.85      227.66      6.57 o
   4   1  10       10.64       10.51      0.48 o
   5   1  10       13.93       13.81      0.54 o
  -5   2  10       28.05       25.40      0.96 o
  -4   2  10       28.40       32.32      3.11 o
  -3   2  10      269.01      276.82      6.42 o
  -2   2  10      264.84      266.01      6.20 o
  -1   2  10       65.08       65.32      3.85 o
   0   2  10      183.10      192.23     12.81 o
   1   2  10      182.60      182.16      2.72 o
   2   2  10      755.80      773.50     12.19 o
   3   2  10        9.09        9.19      0.99 o
   4   2  10       31.80       31.57      0.88 o
  -5   3  10       60.40       61.67      1.79 o
  -4   3  10       22.07       16.97      1.67 o
  -3   3  10       43.19       41.09      1.19 o
  -2   3  10       70.89       72.81      1.89 o
  -1   3  10      193.87      172.03     14.79 o
   0   3  10      104.45       94.43      4.88 o
   1   3  10       89.32       84.15      1.52 o
   2   3  10      159.16      166.54      2.94 o
   3   3  10       98.84       95.14      1.76 o
   4   3  10       33.74       29.72      0.76 o
  -5   4  10        5.55        5.00      0.65 o
  -4   4  10       35.63       30.44      1.56 o
  -3   4  10      223.86      225.03      5.46 o
  -2   4  10        5.17        4.99      0.70 o
  -1   4  10       23.82       22.39      1.69 o
   0   4  10       28.84       25.14      2.03 o
   1   4  10        4.67        4.69      0.22 o
   2   4  10       10.62        9.98      0.41 o
   3   4  10        2.57        3.61      0.63 o
   4   4  10       22.78       24.91      2.14 o
  -4   5  10        6.22        8.28      0.72 o
  -3   5  10       22.51       23.59      0.80 o
  -2   5  10        1.97        0.84      0.29 o
  -1   5  10       40.80       41.47      3.18 o
   0   5  10       33.03       28.77      0.55 o
   1   5  10       93.02       79.91      1.43 o
   2   5  10       16.31       14.67      2.12 o
   3   5  10       47.53       46.18      1.18 o
  -3   6  10       34.27       33.85      1.10 o
  -2   6  10       51.10       55.24      1.52 o
  -1   6  10       10.95       11.24      0.42 o
   0   6  10       36.89       37.70      0.82 o
   1   6  10        2.54        2.53      0.26 o
   2   6  10       29.35       25.29      0.87 o
  -5   0  11       44.53       44.60      1.89 o
  -4   0  11      251.07      252.46      8.36 o
  -3   0  11      176.54      200.43      6.56 o
  -2   0  11     1444.83     1547.59     47.88 o
  -1   0  11       85.50       88.05      3.02 o
   0   0  11       23.62       23.97      1.00 o
   1   0  11       22.28       20.81      0.68 o
   2   0  11       97.31      100.23      2.52 o
   3   0  11      149.99      143.95      3.58 o
   4   0  11        0.02        0.14      0.45 o
  -5   1  11       14.84       17.16      0.72 o
  -4   1  11       24.21       25.12      0.92 o
  -3   1  11       50.04       52.41      1.41 o
  -2   1  11      269.17      274.64      8.92 o
  -1   1  11        4.16        5.52      0.64 o
   0   1  11       80.43       82.01      3.38 o
   1   1  11      663.33      676.34     10.61 o
   2   1  11       98.64       99.40      2.19 o
   3   1  11      483.43      485.03      7.95 o
   4   1  11        5.96        6.12      0.51 o
  -5   2  11       15.86       13.24      1.34 o
  -4   2  11      134.16      139.56      6.63 o
  -3   2  11      156.34      157.16      3.79 o
  -2   2  11       17.57       20.85      0.71 o
  -1   2  11       38.03       35.06      2.26 o
   0   2  11      102.58      108.36      2.71 o
   1   2  11      243.60      245.70      4.00 o
   2   2  11       94.45       95.50      2.30 o
   3   2  11      146.76      148.58      3.11 o
   4   2  11       17.03       16.41      0.62 o
  -5   3  11       41.63       43.28      1.37 o
  -4   3  11       40.07       46.63      4.39 o
  -3   3  11       80.71       76.98      4.76 o
  -2   3  11      133.23      127.40      4.39 o
  -1   3  11       81.52       78.16      2.01 o
   0   3  11       65.90       71.26      1.78 o
   1   3  11       30.15       29.98      0.88 o
   2   3  11       17.73       15.06      1.33 o
   3   3  11        7.00        6.58      0.41 o
   4   3  11       32.11       31.78      0.78 o
  -4   4  11        0.14       -0.40      0.31 o
  -3   4  11        3.02        2.94      0.30 o
  -2   4  11        0.31        0.53      0.24 o
  -1   4  11      123.94      124.63      3.07 o
   0   4  11       26.52       21.32      0.49 o
   1   4  11      127.39      123.26      2.31 o
   2   4  11        9.33        9.44      0.54 o
   3   4  11       72.37       77.39      1.59 o
  -4   5  11        4.92        2.88      0.47 o
  -3   5  11       42.88       38.97      1.18 o
  -2   5  11      115.34      113.78      2.84 o
  -1   5  11        5.32        6.09      0.85 o
   0   5  11       55.06       50.06      1.01 o
   1   5  11      198.53      210.31      3.83 o
   2   5  11      131.53      133.44      2.85 o
  -2   6  11       38.15       41.36      1.26 o
  -1   6  11      123.45      128.03      2.40 o
   0   6  11       16.34       14.21      0.47 o
   1   6  11       21.21       20.74      0.61 o
  -5   0  12       34.50       34.31      1.75 o
  -4   0  12        5.47        7.64      0.89 o
  -3   0  12      385.63      381.20     12.57 o
  -2   0  12      337.65      341.95     11.04 o
  -1   0  12       97.12       89.60      3.34 o
   0   0  12        2.83        4.20      0.50 o
   1   0  12      311.54      304.83      6.85 o
   2   0  12      373.28      361.39      8.21 o
   3   0  12        9.27        7.45      0.58 o
   4   0  12        6.53        5.77      0.60 o
  -5   1  12        3.01        2.87      0.75 o
  -4   1  12      144.49      141.85      7.02 o
  -3   1  12      167.63      169.19      4.08 o
  -2   1  12       78.76       70.00      6.34 o
  -1   1  12      147.86      146.73      5.42 o
   0   1  12       82.07       83.18      3.76 o
   1   1  12      297.09      311.12      5.29 o
   2   1  12      151.88      156.41      5.11 o
   3   1  12       37.89       33.77      1.37 o
   4   1  12       11.25        9.77      1.10 o
  -5   2  12        2.51        3.51      0.62 o
  -4   2  12        7.93        9.97      0.53 o
  -3   2  12      267.25      272.40      6.50 o
  -2   2  12       30.48       29.61      0.94 o
  -1   2  12       27.81       22.81      1.09 o
   0   2  12        3.13        3.83      0.30 o
   1   2  12      405.33      399.73      6.53 o
   2   2  12       89.23       96.45      1.72 o
   3   2  12       97.77       90.11      1.68 o
   4   2  12       19.76       19.47      1.58 o
  -5   3  12        0.67        1.39      0.43 o
  -4   3  12       94.43       97.03      2.57 o
  -3   3  12       55.86       59.11      1.81 o
  -2   3  12       32.71       27.43      0.90 o
  -1   3  12       86.47       82.43      4.89 o
   0   3  12       51.18       52.13      1.48 o
   1   3  12       13.74       11.70      0.43 o
   2   3  12       59.79       55.13      3.94 o
   3   3  12       97.58      107.48      1.99 o
  -4   4  12       86.20       91.16      2.57 o
  -3   4  12       46.91       45.14      2.62 o
  -2   4  12       47.18       46.53      1.34 o
  -1   4  12        4.90        3.92      0.39 o
   0   4  12        2.73        2.63      0.25 o
   1   4  12      110.69      111.08      1.75 o
   2   4  12       30.14       30.44      1.41 o
   3   4  12       14.06       14.07      1.12 o
  -3   5  12        4.68        4.66      0.36 o
  -2   5  12       30.12       31.70      1.33 o
  -1   5  12        7.84        5.64      0.52 o
   0   5  12       80.78       79.03      1.51 o
   1   5  12       29.95       30.54      0.69 o
   2   5  12       33.71       32.27      0.90 o
  -1   6  12        9.75        8.79      0.37 o
   0   6  12        4.16        3.93      0.33 o
  -5   0  13       28.02       30.64      1.44 o
  -4   0  13        2.11        3.22      0.69 o
  -3   0  13      795.38      797.08     25.72 o
  -2   0  13       53.73       52.24      2.10 o
  -1   0  13       74.04       75.69      2.80 o
   0   0  13      402.23      414.56     13.43 o
   1   0  13       31.09       34.87      1.25 o
   2   0  13       42.50       46.13      1.33 o
   3   0  13        5.79        6.92      0.45 o
   4   0  13        0.82        0.52      0.35 o
  -5   1  13       36.68       36.74      1.26 o
  -4   1  13       25.92       25.46      0.97 o
  -3   1  13       15.44       18.51      0.98 o
  -2   1  13      129.58      124.95      3.10 o
  -1   1  13       17.64       15.94      0.63 o
   0   1  13       16.47       15.35      0.68 o
   1   1  13      242.20      241.17      3.97 o
   2   1  13       50.66       50.33      2.70 o
   3   1  13        2.51        2.20      0.30 o
  -5   2  13        3.53        4.49      1.15 o
  -4   2  13        8.74        9.78      2.21 o
  -3   2  13       11.85       11.20      0.59 o
  -2   2  13       37.94       36.06      1.10 o
  -1   2  13       56.44       51.51      1.45 o
   0   2  13       55.66       59.31      1.60 o
   1   2  13       68.46       65.15      3.55 o
   2   2  13      454.61      461.70      7.85 o
   3   2  13       99.23      100.07      4.64 o
  -4   3  13       10.08       11.36      0.85 o
  -3   3  13        0.98        1.22      0.62 o
  -2   3  13       95.05       96.71      2.54 o
  -1   3  13       90.40       97.52      2.49 o
   0   3  13      105.67       91.46      2.44 o
   1   3  13       35.15       35.79      1.59 o
   2   3  13       34.72       34.95      0.80 o
   3   3  13       22.35       19.95      0.62 o
  -4   4  13       12.80       10.47      1.71 o
  -3   4  13       34.23       33.07      2.90 o
  -2   4  13      168.09      161.64      3.85 o
  -1   4  13       50.97       57.29      1.57 o
   0   4  13       30.59       26.63      1.42 o
   1   4  13      159.95      151.91      3.74 o
   2   4  13       17.36       15.92      0.53 o
  -2   5  13       56.75       62.71      2.49 o
  -1   5  13        0.89        1.87      0.40 o
   0   5  13       49.34       46.28      2.63 o
   1   5  13        9.80        9.53      0.89 o
  -4   0  14        0.07        0.99      0.44 o
  -3   0  14      101.90      114.04      4.11 o
  -2   0  14      116.41      118.36      4.27 o
  -1   0  14        1.76        2.25      0.48 o
   0   0  14       94.87      101.49      3.64 o
   1   0  14      595.71      607.33     13.55 o
   2   0  14        6.52        5.74      0.45 o
   3   0  14       35.26       35.61      1.27 o
  -4   1  14      179.33      178.72      6.14 o
  -3   1  14      106.40       99.87      3.69 o
  -2   1  14      104.33      104.24      3.85 o
  -1   1  14       63.59       69.65      1.88 o
   0   1  14      461.21      476.34     18.70 o
   1   1  14        3.65        4.12      0.77 o
   2   1  14       48.92       50.85      1.13 o
   3   1  14        5.36        5.90      0.37 o
  -4   2  14       38.86       39.79      2.94 o
  -3   2  14       85.13       78.42      3.27 o
  -2   2  14       34.56       34.74      2.29 o
  -1   2  14       10.11        9.77      0.52 o
   0   2  14       88.27       85.75      2.21 o
   1   2  14      143.44      141.64      2.22 o
   2   2  14      136.41      144.60      2.57 o
   3   2  14        2.13        3.17      0.62 o
  -4   3  14       23.27       22.89      1.11 o
  -3   3  14        9.44        6.42      0.56 o
  -2   3  14       94.96       85.16      2.25 o
  -1   3  14        0.44        1.06      0.37 o
   0   3  14      139.32      146.25      3.69 o
   1   3  14       74.50       74.15      3.47 o
   2   3  14       27.19       28.67      1.39 o
  -3   4  14       15.43       13.39      0.93 o
  -2   4  14       49.27       45.21      1.34 o
  -1   4  14       14.61       12.34      1.53 o
   0   4  14       16.21       17.37      0.47 o
   1   4  14        4.57        4.17      0.83 o
  -1   5  14        3.05        3.88      0.62 o
   0   5  14       32.42       27.82      0.96 o
  -4   0  15       76.64       78.73      3.34 o
  -3   0  15        0.59        1.79      0.46 o
  -2   0  15       56.95       50.55      2.07 o
  -1   0  15       83.39       78.10      2.98 o
   0   0  15       24.46       23.09      1.21 o
   1   0  15       31.59       29.57      1.07 o
   2   0  15        8.05        6.65      0.49 o
  -4   1  15       14.89       15.59      0.72 o
  -3   1  15        4.68        3.01      0.43 o
  -2   1  15        8.99       10.13      0.55 o
  -1   1  15       16.67       16.63      0.67 o
   0   1  15       93.71       93.43      2.44 o
   1   1  15       40.25       39.81      0.91 o
   2   1  15       29.87       31.69      1.52 o
  -4   2  15        9.62        7.69      1.09 o
  -3   2  15       74.46       70.57      6.36 o
  -2   2  15       48.24       42.42      1.84 o
  -1   2  15       36.22       34.95      2.21 o
   0   2  15       30.96       30.74      2.02 o
   1   2  15      156.72      154.49      3.56 o
   2   2  15       86.68       88.75      1.78 o
  -3   3  15       32.73       34.89      1.18 o
  -2   3  15       30.52       34.38      1.89 o
  -1   3  15       10.48       12.50      0.73 o
   0   3  15       22.93       21.68      0.59 o
   1   3  15      335.47      361.27      6.07 o
  -2   4  15       72.93       78.70      3.20 o
  -1   4  15        7.87        7.42      1.69 o
   0   4  15       17.58       18.43      0.55 o
  -3   0  16       13.06       11.56      0.93 o
  -2   0  16       31.84       33.04      1.58 o
  -1   0  16       28.88       23.89      1.15 o
   0   0  16      151.36      144.05      4.99 o
   1   0  16       79.15       77.62      3.04 o
   2   0  16       10.71       13.05      0.77 o
  -3   1  16       20.95       22.07      0.90 o
  -2   1  16        8.49        7.48      1.38 o
  -1   1  16       30.02       30.88      1.03 o
   0   1  16       52.90       54.00      1.51 o
   1   1  16        4.55        4.05      0.55 o
   2   1  16       34.87       36.06      0.99 o
  -3   2  16       31.93       36.40      1.54 o
  -2   2  16       16.32       19.98      1.30 o
  -1   2  16       30.82       30.56      2.32 o
   0   2  16        6.52        6.46      0.76 o
   1   2  16       22.12       21.18      2.16 o
  -2   3  16      168.08      172.72      5.78 o
  -1   3  16       24.23       22.00      1.42 o
   0   3  16       54.51       51.57      1.11 o
  -3   0  17       13.01       14.47      1.02 o
  -2   0  17        5.61        4.48      0.62 o
  -1   0  17       15.11       17.42      1.05 o
   0   0  17        0.46        2.65      0.67 o
   1   0  17      186.81      196.12      5.06 o
  -2   1  17       82.00       86.17      3.21 o
  -1   1  17       29.63       28.03      3.22 o
   0   1  17       21.59       19.43      0.57 o
   1   1  17       25.53       29.40      0.77 o
  -2   2  17        8.38        9.57      1.35 o
  -1   2  17        2.80        2.05      0.35 o
 
